# Supplementary material for: Endothelial Dysfunction as a Key Link between Cardiovascular Disease and Frailty: A Systematic Review
Source: J Clin Med. 2024 May 2;13(9):2686. doi: 10.3390/jcm13092686 (PMC11084631; doi:10.3390/jcm13092686)
Supplement: Supplementary file 1 [file jcm-13-02686-s001.zip]

Archive with 1 entries (1 files):
- jcm-2959565-supplementary.pdf
